# Supplementary material for: A shape-based inter-layer contours correspondence method for ICT-based reverse engineering
Source: PLoS One. 2017 May 10;12(5):e0176383. doi: 10.1371/journal.pone.0176383 (PMC5425182; doi:10.1371/journal.pone.0176383)
Supplement: S1 File — (ZIP) [file pone.0176383.s001.zip]

Archive with 236 entries (234 files):
- Raw Image Data of a hub/200503180083.bmp
- Raw Image Data of a hub/200503180033.bmp
- Raw Image Data of a hub/200503180032.bmp
- Raw Image Data of a hub/200503180031.bmp
- Raw Image Data of a hub/200503180030.bmp
- Raw Image Data of a hub/200503180029.bmp
- Raw Image Data of a hub/200503180028.bmp
- Raw Image Data of a hub/200503180027.bmp
- Raw Image Data of a hub/200503180026.bmp
- Raw Image Data of a hub/200503180025.bmp
- Raw Image Data of a hub/200503180024.bmp
- Raw Image Data of a hub/200503180023.bmp
- Raw Image Data of a hub/200503180022.bmp
- Raw Image Data of a hub/200503180021.bmp
- Raw Image Data of a hub/200503180020.bmp
- Raw Image Data of a hub/200503180019.bmp
- Raw Image Data of a hub/200503180018.bmp
- Raw Image Data of a hub/200503180017.bmp
- Raw Image Data of a hub/200503180035.bmp
- Raw Image Data of a hub/200503180036.bmp
- Raw Image Data of a hub/200503180037.bmp
- Raw Image Data of a hub/200503180038.bmp
- Raw Image Data of a hub/200503180039.bmp
- Raw Image Data of a hub/200503180040.bmp
- Raw Image Data of a hub/200503180041.bmp
- Raw Image Data of a hub/200503180042.bmp
- Raw Image Data of a hub/200503180043.bmp
- Raw Image Data of a hub/200503180044.bmp
- Raw Image Data of a hub/200503180045.bmp
- Raw Image Data of a hub/200503180046.bmp
- Raw Image Data of a hub/200503180047.bmp
- Raw Image Data of a hub/200503180048.bmp
- Raw Image Data of a hub/200503180049.bmp
- Raw Image Data of a hub/200503180050.bmp
- Raw Image Data of a hub/200503180051.bmp
- Raw Image Data of a hub/200503180052.bmp
- Raw Image Data of a hub/200503180053.bmp
- Raw Image Data of a hub/200503180054.bmp
- Raw Image Data of a hub/200503180055.bmp
- Raw Image Data of a hub/200503180056.bmp
- Raw Image Data of a hub/200503180057.bmp
- Raw Image Data of a hub/200503180058.bmp
- Raw Image Data of a hub/200503180059.bmp
- Raw Image Data of a hub/200503180060.bmp
- Raw Image Data of a hub/200503180061.bmp
- Raw Image Data of a hub/200503180062.bmp
- Raw Image Data of a hub/200503180063.bmp
- Raw Image Data of a hub/200503180064.bmp
- Raw Image Data of a hub/200503180065.bmp
- Raw Image Data of a hub/200503180066.bmp
- Raw Image Data of a hub/200503180067.bmp
- Raw Image Data of a hub/200503180068.bmp
- Raw Image Data of a hub/200503180069.bmp
- Raw Image Data of a hub/200503180070.bmp
- Raw Image Data of a hub/200503180071.bmp
- Raw Image Data of a hub/200503180072.bmp
- Raw Image Data of a hub/200503180073.bmp
- Raw Image Data of a hub/200503180074.bmp
- Raw Image Data of a hub/200503180075.bmp
- Raw Image Data of a hub/200503180076.bmp
- Raw Image Data of a hub/200503180077.bmp
- Raw Image Data of a hub/200503180078.bmp
- Raw Image Data of a hub/200503180079.bmp
- Raw Image Data of a hub/200503180080.bmp
- Raw Image Data of a hub/200503180081.bmp
- Raw Image Data of a hub/200503180082.bmp
- Raw Image Data of a hub/200503180034.bmp
- Raw Image Data of a hub/
- Raw Image Data of a carburetor/CC-23.bmp
- Raw Image Data of a carburetor/CC-1.bmp
- Raw Image Data of a carburetor/CC-10.bmp
- Raw Image Data of a carburetor/CC-100.bmp
- Raw Image Data of a carburetor/CC-101.bmp
- Raw Image Data of a carburetor/CC-102.bmp
- Raw Image Data of a carburetor/CC-103.bmp
- Raw Image Data of a carburetor/CC-104.bmp
- Raw Image Data of a carburetor/CC-105.bmp
- Raw Image Data of a carburetor/CC-106.bmp
- Raw Image Data of a carburetor/CC-107.bmp
- Raw Image Data of a carburetor/CC-108.bmp
- Raw Image Data of a carburetor/CC-109.bmp
- Raw Image Data of a carburetor/CC-11.bmp
- Raw Image Data of a carburetor/CC-110.bmp
- Raw Image Data of a carburetor/CC-111.bmp
- Raw Image Data of a carburetor/CC-112.bmp
- Raw Image Data of a carburetor/CC-113.bmp
- Raw Image Data of a carburetor/CC-114.bmp
- Raw Image Data of a carburetor/CC-115.bmp
- Raw Image Data of a carburetor/CC-116.bmp
- Raw Image Data of a carburetor/CC-117.bmp
- Raw Image Data of a carburetor/CC-118.bmp
- Raw Image Data of a carburetor/CC-119.bmp
- Raw Image Data of a carburetor/CC-12.bmp
- Raw Image Data of a carburetor/CC-120.bmp
- Raw Image Data of a carburetor/CC-121.bmp
- Raw Image Data of a carburetor/CC-122.bmp
- Raw Image Data of a carburetor/CC-123.bmp
- Raw Image Data of a carburetor/CC-124.bmp
- Raw Image Data of a carburetor/CC-125.bmp
- Raw Image Data of a carburetor/CC-126.bmp
- Raw Image Data of a carburetor/CC-127.bmp
- Raw Image Data of a carburetor/CC-128.bmp
- Raw Image Data of a carburetor/CC-129.bmp
- Raw Image Data of a carburetor/CC-13.bmp
- Raw Image Data of a carburetor/CC-130.bmp
- Raw Image Data of a carburetor/CC-131.bmp
- Raw Image Data of a carburetor/CC-132.bmp
- Raw Image Data of a carburetor/CC-133.bmp
- Raw Image Data of a carburetor/CC-134.bmp
- Raw Image Data of a carburetor/CC-135.bmp
- Raw Image Data of a carburetor/CC-136.bmp
- Raw Image Data of a carburetor/CC-137.bmp
- Raw Image Data of a carburetor/CC-138.bmp
- Raw Image Data of a carburetor/CC-139.bmp
- Raw Image Data of a carburetor/CC-14.bmp
- Raw Image Data of a carburetor/CC-140.bmp
- Raw Image Data of a carburetor/CC-141.bmp
- Raw Image Data of a carburetor/CC-142.bmp
- Raw Image Data of a carburetor/CC-143.bmp
- Raw Image Data of a carburetor/CC-144.bmp
- Raw Image Data of a carburetor/CC-145.bmp
- Raw Image Data of a carburetor/CC-146.bmp
- Raw Image Data of a carburetor/CC-147.bmp
- Raw Image Data of a carburetor/CC-148.bmp
- Raw Image Data of a carburetor/CC-149.bmp
- Raw Image Data of a carburetor/CC-15.bmp
- Raw Image Data of a carburetor/CC-150.bmp
- Raw Image Data of a carburetor/CC-151.bmp
- Raw Image Data of a carburetor/CC-152.bmp
- Raw Image Data of a carburetor/CC-153.bmp
- Raw Image Data of a carburetor/CC-154.bmp
- Raw Image Data of a carburetor/CC-155.bmp
- Raw Image Data of a carburetor/CC-156.bmp
- Raw Image Data of a carburetor/CC-157.bmp
- Raw Image Data of a carburetor/CC-158.bmp
- Raw Image Data of a carburetor/CC-159.bmp
- Raw Image Data of a carburetor/CC-16.bmp
- Raw Image Data of a carburetor/CC-160.bmp
- Raw Image Data of a carburetor/CC-161.bmp
- Raw Image Data of a carburetor/CC-162.bmp
- Raw Image Data of a carburetor/CC-163.bmp
- Raw Image Data of a carburetor/CC-164.bmp
- Raw Image Data of a carburetor/CC-165.bmp
- Raw Image Data of a carburetor/CC-166.bmp
- Raw Image Data of a carburetor/CC-167.bmp
- Raw Image Data of a carburetor/CC-17.bmp
- Raw Image Data of a carburetor/CC-18.bmp
- Raw Image Data of a carburetor/CC-19.bmp
- Raw Image Data of a carburetor/CC-2.bmp
- Raw Image Data of a carburetor/CC-20.bmp
- Raw Image Data of a carburetor/CC-21.bmp
- Raw Image Data of a carburetor/CC-22.bmp
- Raw Image Data of a carburetor/CC-99.bmp
- Raw Image Data of a carburetor/CC-24.bmp
- Raw Image Data of a carburetor/CC-25.bmp
- Raw Image Data of a carburetor/CC-26.bmp
- Raw Image Data of a carburetor/CC-27.bmp
- Raw Image Data of a carburetor/CC-28.bmp
- Raw Image Data of a carburetor/CC-29.bmp
- Raw Image Data of a carburetor/CC-3.bmp
- Raw Image Data of a carburetor/CC-30.bmp
- Raw Image Data of a carburetor/CC-31.bmp
- Raw Image Data of a carburetor/CC-32.bmp
- Raw Image Data of a carburetor/CC-33.bmp
- Raw Image Data of a carburetor/CC-34.bmp
- Raw Image Data of a carburetor/CC-35.bmp
- Raw Image Data of a carburetor/CC-36.bmp
- Raw Image Data of a carburetor/CC-37.bmp
- Raw Image Data of a carburetor/CC-38.bmp
- Raw Image Data of a carburetor/CC-39.bmp
- Raw Image Data of a carburetor/CC-4.bmp
- Raw Image Data of a carburetor/CC-40.bmp
- Raw Image Data of a carburetor/CC-41.bmp
- Raw Image Data of a carburetor/CC-42.bmp
- Raw Image Data of a carburetor/CC-43.bmp
- Raw Image Data of a carburetor/CC-44.bmp
- Raw Image Data of a carburetor/CC-45.bmp
- Raw Image Data of a carburetor/CC-46.bmp
- Raw Image Data of a carburetor/CC-47.bmp
- Raw Image Data of a carburetor/CC-48.bmp
- Raw Image Data of a carburetor/CC-49.bmp
- Raw Image Data of a carburetor/CC-5.bmp
- Raw Image Data of a carburetor/CC-50.bmp
- Raw Image Data of a carburetor/CC-51.bmp
- Raw Image Data of a carburetor/CC-52.bmp
- Raw Image Data of a carburetor/CC-53.bmp
- Raw Image Data of a carburetor/CC-54.bmp
- Raw Image Data of a carburetor/CC-55.bmp
- Raw Image Data of a carburetor/CC-56.bmp
- Raw Image Data of a carburetor/CC-57.bmp
- Raw Image Data of a carburetor/CC-58.bmp
- Raw Image Data of a carburetor/CC-59.bmp
- Raw Image Data of a carburetor/CC-6.bmp
- Raw Image Data of a carburetor/CC-60.bmp
- Raw Image Data of a carburetor/CC-61.bmp
- Raw Image Data of a carburetor/CC-62.bmp
- Raw Image Data of a carburetor/CC-63.bmp
- Raw Image Data of a carburetor/CC-64.bmp
- Raw Image Data of a carburetor/CC-65.bmp
- Raw Image Data of a carburetor/CC-66.bmp
- Raw Image Data of a carburetor/CC-67.bmp
- Raw Image Data of a carburetor/CC-68.bmp
- Raw Image Data of a carburetor/CC-69.bmp
- Raw Image Data of a carburetor/CC-7.bmp
- Raw Image Data of a carburetor/CC-70.bmp
- Raw Image Data of a carburetor/CC-71.bmp
- Raw Image Data of a carburetor/CC-72.bmp
- Raw Image Data of a carburetor/CC-73.bmp
- Raw Image Data of a carburetor/CC-74.bmp
- Raw Image Data of a carburetor/CC-75.bmp
- Raw Image Data of a carburetor/CC-76.bmp
- Raw Image Data of a carburetor/CC-77.bmp
- Raw Image Data of a carburetor/CC-78.bmp
- Raw Image Data of a carburetor/CC-79.bmp
- Raw Image Data of a carburetor/CC-8.bmp
- Raw Image Data of a carburetor/CC-80.bmp
- Raw Image Data of a carburetor/CC-81.bmp
- Raw Image Data of a carburetor/CC-82.bmp
- Raw Image Data of a carburetor/CC-83.bmp
- Raw Image Data of a carburetor/CC-84.bmp
- Raw Image Data of a carburetor/CC-85.bmp
- Raw Image Data of a carburetor/CC-86.bmp
- Raw Image Data of a carburetor/CC-87.bmp
- Raw Image Data of a carburetor/CC-88.bmp
- Raw Image Data of a carburetor/CC-89.bmp
- Raw Image Data of a carburetor/CC-9.bmp
- Raw Image Data of a carburetor/CC-90.bmp
- Raw Image Data of a carburetor/CC-91.bmp
- Raw Image Data of a carburetor/CC-92.bmp
- Raw Image Data of a carburetor/CC-93.bmp
- Raw Image Data of a carburetor/CC-94.bmp
- Raw Image Data of a carburetor/CC-95.bmp
- Raw Image Data of a carburetor/CC-96.bmp
- Raw Image Data of a carburetor/CC-97.bmp
- Raw Image Data of a carburetor/CC-98.bmp
- Raw Image Data of a carburetor/
