# Supplementary material for: A shape-based inter-layer contours correspondence method for ICT-based reverse engineering
Source: PLoS One. 2017 May 10;12(5):e0176383. doi: 10.1371/journal.pone.0176383 (PMC5425182; doi:10.1371/journal.pone.0176383)
Supplement: S2 File — (ZIP) [file pone.0176383.s002.zip]

Archive with 3 entries (3 files):
- Fig. 11 Illustration of the inter-layer pairwise and branch correspondence..tif
- Fig. 9 Raw data and correspondence of the hub.tif
- Fig. 10 Raw data and correspondence of a carburetor..tif
